# Supplementary material for: Spiritual Care Needs and Challenges Among Caregivers and Families of People with Neurodegenerative Diseases in Palliative and End-of-Life Care: A Scoping Review
Source: Brain Sci. 2026 Jun 4;16(6):611. doi: 10.3390/brainsci16060611 (PMC13296635; doi:10.3390/brainsci16060611)
Supplement: Supplementary file 1 [file brainsci-16-00611-s001.zip]

Archive with 1 entries (1 files):
- brainsci-4270486-supplementary.pdf
